# Supplementary material for: Four new West Palaearctic species and new distributional records of Hybotidae (Diptera)
Source: Zookeys. 2021 Feb 22;1019:141–62. doi: 10.3897/zookeys.1019.61496 (PMC7921071; doi:10.3897/zookeys.1019.61496)
Supplement: XML Treatment for Oedalea portugalica [file zookeys.1019.61496-treatment3.xml]

<!DOCTYPE tp:taxon-treatment
  PUBLIC "-//TaxonX//DTD Taxonomic Treatment Publishing DTD v0 20100105//EN" "tax-treatment-NSO.dtd">
<tp:taxon-treatment xmlns:tp="http://www.plazi.org/taxpub"><tp:treatment-meta><kwd-group><label>Taxon classification</label><kwd><named-content xmlns:xlink="http://www.w3.org/1999/xlink" content-type="kingdom">Animalia</named-content></kwd><kwd><named-content xmlns:xlink="http://www.w3.org/1999/xlink" content-type="order">Diptera</named-content></kwd><kwd><named-content xmlns:xlink="http://www.w3.org/1999/xlink" content-type="family">Hybotidae</named-content></kwd></kwd-group><mixed-citation publication-type="journal"><person-group><name><surname>Kanavalová</surname><given-names>Liliana</given-names></name><name><surname>Grootaert</surname><given-names>Patrick</given-names></name><name><surname>Kubík</surname><given-names>Štěpán</given-names></name><name><surname>Barták</surname><given-names>Miroslav</given-names></name></person-group><article-title>Four new West Palaearctic species and new distributional records of <tp:taxon-name><tp:taxon-name-part taxon-name-part-type="family">Hybotidae</tp:taxon-name-part></tp:taxon-name> (<tp:taxon-name><tp:taxon-name-part taxon-name-part-type="order">Diptera</tp:taxon-name-part></tp:taxon-name>)</article-title><source>Zookeys</source><day>22</day><month>2</month><year>2021</year><volume>1019</volume><fpage>141</fpage><lpage>162</lpage><pub-id pub-id-type="doi">10.3897/zookeys.1019.61496</pub-id></mixed-citation></tp:treatment-meta><tp:nomenclature><tp:taxon-name><object-id xmlns:xlink="http://www.w3.org/1999/xlink" content-type="arpha" xlink:type="simple">D1D87F7D-7840-56CD-B67F-8C3E95E5EBDA</object-id>
              <tp:taxon-name-part taxon-name-part-type="genus" reg="Oedalea">Oedalea</tp:taxon-name-part>
              <tp:taxon-name-part taxon-name-part-type="species" reg="portugalica">portugalica</tp:taxon-name-part>
              <object-id xmlns:xlink="http://www.w3.org/1999/xlink" content-type="zoobank" xlink:type="simple">http://zoobank.org/98C6AF61-ED66-48ED-9C2D-29E337D4C10B</object-id>
            </tp:taxon-name><tp:taxon-authority>Barták &amp; Grootaert</tp:taxon-authority><tp:taxon-status xmlns:xlink="http://www.w3.org/1999/xlink" xlink:type="simple">sp. nov.</tp:taxon-status><xref ref-type="fig" rid="F7">Figs 7</xref><xref ref-type="fig" rid="F8">, 8</xref></tp:nomenclature><tp:treatment-sec sec-type="type material" id="SECID0EN3AE"><title>Type material.</title><p><bold><italic>Holotype</italic></bold> ♂, <bold>Portugal</bold>: 7 km E of Manteigas, nr. river, 580 m, <abbrev xmlns:xlink="http://www.w3.org/1999/xlink" xlink:title="sweeping vegetation" id="ABBRID0E13AE" xlink:type="simple">SW</abbrev>, <named-content xmlns:xlink="http://www.w3.org/1999/xlink" content-type="dwc:verbatimCoordinates" xlink:type="simple"><named-content content-type="geo-json" specific-use="{&#34;type&#34;:&#34;Point&#34;,&#34;coordinates&#34;:[7.467778,40.411667]}" id="NCID0EB4AE" xlink:type="simple">40°24'42"N, 7°28'4"E</named-content></named-content>, Barták M., 23.v.2008 (<abbrev xmlns:xlink="http://www.w3.org/1999/xlink" content-type="institution" xlink:title="Czech University of Life Sciences, Prague" id="ABBRID0EG4AE" xlink:type="simple">CULSP</abbrev>). <bold><italic>Paratypes</italic></bold>: 3♀, same data as holotype; 1♀, Portugal, 5 km N of Formalicao, Castanea wood, 930 m, <abbrev xmlns:xlink="http://www.w3.org/1999/xlink" xlink:title="sweeping vegetation" id="ABBRID0EO4AE" xlink:type="simple">SW</abbrev>, <named-content xmlns:xlink="http://www.w3.org/1999/xlink" content-type="dwc:verbatimCoordinates" xlink:type="simple"><named-content content-type="geo-json" specific-use="{&#34;type&#34;:&#34;Point&#34;,&#34;coordinates&#34;:[7.358889,40.475278]}" id="NCID0EV4AE" xlink:type="simple">40°28'31"N, 7°21'32"E</named-content></named-content>, Barták M., 23.v.2008 (<abbrev xmlns:xlink="http://www.w3.org/1999/xlink" content-type="institution" xlink:title="Czech University of Life Sciences, Prague" id="ABBRID0E14AE" xlink:type="simple">CULSP</abbrev>).</p></tp:treatment-sec><tp:treatment-sec sec-type="diagnosis" id="SECID0E64AE"><title>Diagnosis.</title><p>A species of <italic><tp:taxon-name><tp:taxon-name-part taxon-name-part-type="genus" reg="Oedalea">Oedalea</tp:taxon-name-part></tp:taxon-name></italic> Meigen with narrow stylus, both black and pale scutellars, conspicuous rather short and wide wing pterostigma, darkened apex of wing, and hind legs yellow with contrastingly dark coxa and trochanter and apical third of femur Fig. <xref ref-type="fig" rid="F7">7</xref>).</p><fig id="F7" position="float" orientation="portrait"><object-id xmlns:xlink="http://www.w3.org/1999/xlink" content-type="doi" xlink:type="simple">10.3897/zookeys.1019.61496.figure7</object-id><object-id xmlns:xlink="http://www.w3.org/1999/xlink" content-type="arpha" xlink:type="simple">50793FC4-2473-56CC-BB9B-76536E4405A1</object-id><label>Figure 7.</label><caption><p><italic><tp:taxon-name><tp:taxon-name-part taxon-name-part-type="genus" reg="Oedalea">Oedalea</tp:taxon-name-part> <tp:taxon-name-part taxon-name-part-type="species" reg="portugalica">portugalica</tp:taxon-name-part></tp:taxon-name></italic> sp. nov., male habitus, holotype.</p></caption><graphic xmlns:xlink="http://www.w3.org/1999/xlink" xlink:href="zookeys-1019-141-g007.jpg" position="float" orientation="portrait" xlink:type="simple" id="oo_512627.jpg"><uri content-type="original_file" xlink:type="simple">https://binary.pensoft.net/fig/512627</uri></graphic></fig></tp:treatment-sec><tp:treatment-sec sec-type="etymology" id="SECID0EI6AE"><title>Etymology.</title><p>The species is named after its country of origin (Portugal).</p></tp:treatment-sec><tp:treatment-sec sec-type="description" id="SECID0EN6AE"><title>Description.</title><p><bold><italic>Male head</italic></bold> black, holoptic. Eyes contiguous over long distance, leaving only a very small frons above antennal base, upper ommatidia much larger than lower. Prominent and lustrous ocellar triangle with pair of black setae (about 0.15 mm long) and additional pair of smaller setae posteriorly. Occiput microtrichose, with black setae on dorsal third forming nearly regular postocular row, laterally more densely setose, ventrally with longer, thin, paler setae. Face lustrous (with slight wrinkles along margins), subequally as long as wide below (0.17 mm), clypeus lustrous, gena very narrow and lustrous. Palpus brown, reaching margin of clypeus, with several dark setae, two apicals somewhat longer. Labrum brown, shiny, directed obliquely, labellum with a few setae. Antenna (Fig. <xref ref-type="fig" rid="F8">8</xref>) brown, scape and pedicel subequally long (0.08 mm), former without setae, latter with circlet of short setae. Postpedicel very long (almost 0.70 mm), nearly parallel-sided, stylus short and narrow (0.08 mm long). <bold><italic>Thorax</italic></bold> black and almost entirely shiny, except following microtrichose parts: prosternum, posterior third of notopleuron (line dividing shiny and microtrichose parts reaches from lower anterior small notopleural seta obliquely dorsally and slightly anterior to long notopleural), area below postalar ridge and mediotergite; propleura with rather long and sparse microtrichia and several pale setae. Scutellum shiny, with distinct wrinkles. Chaetotaxy: prosternum (isolated sclerite) without setae, antepronotum with 5–7 setae on each side, mesoscutum densely covered with short pale setae (those in prescutellar part directed anteriorly), leaving only narrow but distinct bare stripes between acrostichals and dorsocentrals. Single black to pale long notopleural (missing in holotype), 1 short pale postalar, 1 long prescutellar dorsocentral (difficult to observe in holotype due to damage), scutellum with 4 pairs of long setae, outer pairs pale, inner pairs black. Pleura without setae. <bold><italic>Legs</italic></bold>: fore and mid legs yellow, including coxae and trochanters. Hind coxa and trochanter brown, hind femur yellow in basal part and brown in apical third, hind tibia brown except basal fourth. Basitarsi of all legs yellow to brownish yellow in basal part and darkened apically, remaining tarsomeres brown. Legs covered with short setulae, pale (whitish-yellow to yellow) on proximal parts (coxae, femora, tibiae), dark in more distal parts (some dorsal setae on tibiae and many on tarsi). Hind femur dorsally on basal half with several pale, erect and very long setae (up to 0.25 mm long–about as long as hind tarsomere 2), dark part with usual <italic><tp:taxon-name><tp:taxon-name-part taxon-name-part-type="genus" reg="Oedalea">Oedalea</tp:taxon-name-part></tp:taxon-name></italic>-type spines arranged in two irregular rows. <bold><italic>Wing</italic></bold> slightly infuscated, markedly so on apical fourth, entirely microtrichose except extreme basal part (proximal to M junction). Basal costal seta pale, only indistinctly differentiated. Sc nearly complete, in apical part closely approximated to R<sub>1</sub>. Costa ends at tip of M<sub>1</sub> vein, anal vein complete. Halter pale yellow, calypter whitish-yellow with somewhat darker margin and yellow fringes. <bold><italic>Abdomen</italic></bold> shiny including genital lamellae, dorsum of tergites with very short pale setae dorsally (in middle of tergites about 0.05 mm long) and much longer laterally (up to 0.20 mm). Sternites shiny, with short pale setae, sternite 1 bare. Some marginal setae on posterior segments darker. Terminalia of holotype not dissected. <bold><italic>Length</italic></bold>: body 3.9 mm, wing 3.5 mm.</p><fig id="F8" position="float" orientation="portrait"><object-id xmlns:xlink="http://www.w3.org/1999/xlink" content-type="doi" xlink:type="simple">10.3897/zookeys.1019.61496.figure8</object-id><object-id xmlns:xlink="http://www.w3.org/1999/xlink" content-type="arpha" xlink:type="simple">FA342F7E-B120-54DA-852F-FFDB7DD6868F</object-id><label>Figure 8.</label><caption><p><italic><tp:taxon-name><tp:taxon-name-part taxon-name-part-type="genus" reg="Oedalea">Oedalea</tp:taxon-name-part> <tp:taxon-name-part taxon-name-part-type="species" reg="portugalica">portugalica</tp:taxon-name-part></tp:taxon-name></italic> sp. nov., male head with antenna (left postpedicel missing), holotype.</p></caption><graphic xmlns:xlink="http://www.w3.org/1999/xlink" xlink:href="zookeys-1019-141-g008.jpg" position="float" orientation="portrait" xlink:type="simple" id="oo_512628.jpg"><uri content-type="original_file" xlink:type="simple">https://binary.pensoft.net/fig/512628</uri></graphic></fig><p><bold>Female.</bold> Very similar to male except usual sexual differences. Length of postpedicel varies from 0.60 to 0.75 mm. Frons broad and lustrous, bare, about 0.15 mm wide above antenna and 0.25 mm wide at level of front ocellus. Hind coxa and trochanter yellow. Ovipositor relatively short. <bold><italic>Length</italic></bold>: body 3.2–4.4 mm, wing 3.5–4.4 mm.</p></tp:treatment-sec><tp:treatment-sec sec-type="remarks" id="SECID0EWBAG"><title>Remarks.</title><p>The new species described above (OP) is very similar to <italic><tp:taxon-name><tp:taxon-name-part taxon-name-part-type="genus" reg="Oedalea">O.</tp:taxon-name-part> <tp:taxon-name-part taxon-name-part-type="species" reg="stigmatella">stigmatella</tp:taxon-name-part></tp:taxon-name></italic> Zetterstedt, 1842 (OS) in having (partly) pale scutellar setae, a narrow stylus and in the colour of the hind femur. However, males of both species differ in the following characters: postpedicel strip-like and at least as long as head height in OP, but distinctly tapered and about 2/3 as long as head height in OS; strong notopleural seta inserted inside microtrichose areas (OP), but on the boundary between shiny and microtrichose areas in OS; wing pterostigma about 3× longer than wide, reaching about half-way between apices of veins R<sub>1</sub> and R<sub>2+3</sub> in OP, but about 5× longer than wide, reaching about 2/3 of way between those veins in OS; hind coxa and trochanter brown in OP but yellow in OS. We decided not to dissect the terminalia of the holotype (and only known male) of OP because other characters sufficiently differentiate the new species. Females of OP do not differ from OS in the colour of the hind coxa and trochanters but, besides the other characters given above, have a markedly shorter abdominal segment 8 than OS (about 0.80 mm long incl. cerci in OS vs 0.40 mm long in OP); also, tergite 8 is about as long as its dorsal elongated setae in OP but more than 5× longer in OS. Moreover, all specimens of OP have both black and yellow scutellar setae, whereas these are yellow in OS; however, this character may be variable.</p></tp:treatment-sec><tp:treatment-sec sec-type="distribution" id="SECID0ELCAG"><title>Distribution.</title><p>Portugal.</p></tp:treatment-sec></tp:taxon-treatment>
