# Supplementary material for: Four new West Palaearctic species and new distributional records of Hybotidae (Diptera)
Source: Zookeys. 2021 Feb 22;1019:141–62. doi: 10.3897/zookeys.1019.61496 (PMC7921071; doi:10.3897/zookeys.1019.61496)
Supplement: XML Treatment for Platypalpus obscuroides [file zookeys.1019.61496-treatment4.xml]

<!DOCTYPE tp:taxon-treatment
  PUBLIC "-//TaxonX//DTD Taxonomic Treatment Publishing DTD v0 20100105//EN" "tax-treatment-NSO.dtd">
<tp:taxon-treatment xmlns:tp="http://www.plazi.org/taxpub"><tp:treatment-meta><kwd-group><label>Taxon classification</label><kwd><named-content xmlns:xlink="http://www.w3.org/1999/xlink" content-type="kingdom">Animalia</named-content></kwd><kwd><named-content xmlns:xlink="http://www.w3.org/1999/xlink" content-type="order">Diptera</named-content></kwd><kwd><named-content xmlns:xlink="http://www.w3.org/1999/xlink" content-type="family">Hybotidae</named-content></kwd></kwd-group><mixed-citation publication-type="journal"><person-group><name><surname>Kanavalová</surname><given-names>Liliana</given-names></name><name><surname>Grootaert</surname><given-names>Patrick</given-names></name><name><surname>Kubík</surname><given-names>Štěpán</given-names></name><name><surname>Barták</surname><given-names>Miroslav</given-names></name></person-group><article-title>Four new West Palaearctic species and new distributional records of <tp:taxon-name><tp:taxon-name-part taxon-name-part-type="family">Hybotidae</tp:taxon-name-part></tp:taxon-name> (<tp:taxon-name><tp:taxon-name-part taxon-name-part-type="order">Diptera</tp:taxon-name-part></tp:taxon-name>)</article-title><source>Zookeys</source><day>22</day><month>2</month><year>2021</year><volume>1019</volume><fpage>141</fpage><lpage>162</lpage><pub-id pub-id-type="doi">10.3897/zookeys.1019.61496</pub-id></mixed-citation></tp:treatment-meta><tp:nomenclature><tp:taxon-name><object-id xmlns:xlink="http://www.w3.org/1999/xlink" content-type="arpha" xlink:type="simple">10CF58CB-DCE9-5873-8F6F-3322AE2B7220</object-id>
              <tp:taxon-name-part taxon-name-part-type="genus" reg="Platypalpus">Platypalpus</tp:taxon-name-part>
              <tp:taxon-name-part taxon-name-part-type="species" reg="obscuroides">obscuroides</tp:taxon-name-part>
              <object-id xmlns:xlink="http://www.w3.org/1999/xlink" content-type="zoobank" xlink:type="simple">http://zoobank.org/6E21F6BF-255C-4E74-8747-DEEA9EDBB75C</object-id>
            </tp:taxon-name><tp:taxon-authority>Barták &amp; Grootaert</tp:taxon-authority><tp:taxon-status xmlns:xlink="http://www.w3.org/1999/xlink" xlink:type="simple">sp. nov.</tp:taxon-status><xref ref-type="fig" rid="F9">Fig. 9</xref></tp:nomenclature><tp:treatment-sec sec-type="type material" id="SECID0E4DAG"><title>Type material.</title><p><bold><italic>Holotype</italic></bold> ♂, <bold>Slovakia</bold>: Muráňska planina NPR, Šarkanica, 540 m, <abbrev xmlns:xlink="http://www.w3.org/1999/xlink" xlink:title="Malaise traps" id="ABBRID0EKEAG" xlink:type="simple">MT</abbrev>, <named-content xmlns:xlink="http://www.w3.org/1999/xlink" content-type="dwc:verbatimCoordinates" xlink:type="simple"><named-content content-type="geo-json" specific-use="{&#34;type&#34;:&#34;Point&#34;,&#34;coordinates&#34;:[19.997778,48.712778]}" id="NCID0EREAG" xlink:type="simple">48°42'46"N, 19°59'52"E</named-content></named-content>, M. Tkoč, 6.vi.–6.vii.2018 (<abbrev xmlns:xlink="http://www.w3.org/1999/xlink" content-type="institution" xlink:title="Czech University of Life Sciences, Prague" id="ABBRID0EWEAG" xlink:type="simple">CULSP</abbrev>); <bold><italic>Paratypes</italic></bold>: 1♂, same data as holotype; 3♂, 2♀, same locality, 6.vii.–7.viii.2018 (dissected <named-content xmlns:xlink="http://www.w3.org/1999/xlink" content-type="dwc:institutional_code" xlink:type="simple">RBINS</named-content>); 1♀, same locality, <named-content xmlns:xlink="http://www.w3.org/1999/xlink" content-type="dwc:verbatimCoordinates" xlink:type="simple"><named-content content-type="geo-json" specific-use="{&#34;type&#34;:&#34;Point&#34;,&#34;coordinates&#34;:[19.998889,48.712778]}" id="NCID0EGFAG" xlink:type="simple">48°42'46"N, 19°59'56"E</named-content></named-content>, 580 m, 10.viii.–5.x.2017; 2♀, Muráňska planina NP, Hrdzavá dolina, 540 m, <abbrev xmlns:xlink="http://www.w3.org/1999/xlink" xlink:title="Malaise traps" id="ABBRID0ELFAG" xlink:type="simple">MT</abbrev>, <named-content xmlns:xlink="http://www.w3.org/1999/xlink" content-type="dwc:verbatimCoordinates" xlink:type="simple"><named-content content-type="geo-json" specific-use="{&#34;type&#34;:&#34;Point&#34;,&#34;coordinates&#34;:[20.017778,48.747778]}" id="NCID0ESFAG" xlink:type="simple">48°44'52"N, 20°01'04"E</named-content></named-content>, J. Roháček, 21.vi.–6.viii.2013 (all <abbrev xmlns:xlink="http://www.w3.org/1999/xlink" content-type="institution" xlink:title="Czech University of Life Sciences, Prague" id="ABBRID0EXFAG" xlink:type="simple">CULSP</abbrev>).</p></tp:treatment-sec><tp:treatment-sec sec-type="diagnosis" id="SECID0E3FAG"><title>Diagnosis.</title><p>A species of the <italic><tp:taxon-name><tp:taxon-name-part taxon-name-part-type="genus" reg="Platypalpus">Platypalpus</tp:taxon-name-part> <tp:taxon-name-part taxon-name-part-type="species" reg="albiseta">albiseta</tp:taxon-name-part></tp:taxon-name></italic> group with mesonotum and anepisternum entirely microtrichose. Katepisternum with a large shiny spot dorsally, rather stripe-like, reaching from anterior to posterior margins. Meron entirely microtrichose except small subshiny spot ventrally. The new species is similar to <italic><tp:taxon-name><tp:taxon-name-part taxon-name-part-type="genus" reg="Platypalpus">P.</tp:taxon-name-part> <tp:taxon-name-part taxon-name-part-type="species" reg="obscurus">obscurus</tp:taxon-name-part></tp:taxon-name></italic> (von Roser, 1840) except for the much larger male terminalia and the above-mentioned large lustrous spot on the katepisternum.</p></tp:treatment-sec><tp:treatment-sec sec-type="etymology" id="SECID0EYGAG"><title>Etymology.</title><p>The species name refers to the similarity with <italic><tp:taxon-name><tp:taxon-name-part taxon-name-part-type="genus" reg="Platypalpus">P.</tp:taxon-name-part> <tp:taxon-name-part taxon-name-part-type="species" reg="obscurus">obscurus</tp:taxon-name-part></tp:taxon-name></italic>.</p></tp:treatment-sec><tp:treatment-sec sec-type="description" id="SECID0EJHAG"><title>Description.</title><p><bold><italic>Male head</italic></bold> black, entirely grey microtrichose including gena, only clypeus shiny. Frons very narrow (at lower two thirds as wide as anterior ocellus, at narrowest point less than 0.02 mm wide), widening both ventrally (0.06 mm above antennal bases) and dorsally (0.05 mm at level of front ocellus), densely covered with relatively long microtrichia. Slightly prominent ocellar triangle with two pairs of black setae, anterior pair about 0.10 mm long, posterior pair slightly shorter. Occiput microtrichose, subshiny (postocular area with somewhat longer microtrichia giving silvery appearance), with sparse dark setae dorsally and several longer and paler setae ventrally. One pair of long black vertical setae somewhat longer than anterior ocellars and inserted wide apart (0.17 mm). Face very narrow (0.02–0.03 mm), only slightly widening below. Clypeus long, shiny, gena microtrichose. Palpus brown, ovoid and very small (0.07 mm long), with several pale brown setae at tip, one of them longer than palpus. Labrum shiny brown, two thirds as long as head height. Antenna brown with white stylus. Scape without setae, 0.02 mm long; pedicel (0.05 mm long) with circlet of short black setae; postpedicel long (0.32–0.40 mm), narrow (6× longer than wide), with relatively long setulae on both sides, equally narrowing towards tip; stylus half as long as postpedicel (0.16–0.22 mm long), white, dark at extreme base. <bold><italic>Thorax</italic></bold> black to brownish black, microtrichose (except lustrous extreme anterior part of mesoscutum and part of katepisternum), in anterior view with broad velvety-brown stripe below acrostichals and in posterior view with two silvery lines between acrostichals and dorsocentrals. Katepisternum with large shiny spot dorsally, rather stripe-like, reaching from anterior to posterior margins, lower half microtrichose. Meron entirely microtrichose except small subshiny spot ventrally. Chaetotaxy: antepronotum with several short pale setulae on each side, postpronotum with scarcely differentiated setae, 1 notopleural, 1 short postalar. Acrostichals inclinate, in 6–8 irregular rows, only indistinctly separated from nearly uniserial dorsocentrals, both short (about 0.07 mm long), one prescutellar seta; 2 pairs of scutellars, outer pair much shorter.</p><p><bold><italic>Legs</italic></bold> including coxae brown to black, fore coxa and base of fore femur more or less yellowish, some specimens with paler mid coxa or basal part of mid and hind femora. Setae both pale and brown. Fore femur with two ventral rows of setae (somewhat golden-brown under some angles of view) almost as long as diameter of femur. Fore tibia strongly spindle-shaped, dilated (at broadest point twice wider than before apex), densely set with ventral pubescence as long as tibia depth. Mid femur nearly as wide as fore femur, slightly swollen in basal quarter only, distal part thin, with anteroventral row of black spinules, long about base, with several anteroventral setae similarly longer about base, posteroventral spines somewhat longer than anteroventral spines; short dense white pubescence between anterior and posterior rows of spinules; 4–6 dark posteroventral setae as long as femur depth, inserted almost in same line as spines. Hind femur nearly as wide as mid femur, with ventral row of pale setulae about as long as femur depth. Hind tibia ventrally with whitish setulae as long as tibia depth. <bold><italic>Wing</italic></bold> brown-infuscated especially in anterior half, entirely microtrichose. Basal costal seta brown, long. Subcosta incomplete, ending free; crossveins contiguous; CuA<sub>2</sub> strongly recurrent; anal vein distinct throughout; vein M<sub>1</sub> slightly S-shaped; C ends at tip of M<sub>1</sub> vein. Halter brown, calypter black in proximal part and brownish-yellow in distal half, fringe pale. <bold><italic>Abdomen</italic></bold> brown, genital lamellae contrastingly black. Tergites thinly microtrichose, subshiny, sternites microtrichose. Setae mostly pale, short, those on last segment longer. Terminalia as in Fig. <xref ref-type="fig" rid="F9">9A–D</xref>, very large (total length nearly 0.70 mm). Apices of both cerci pointed. Right epandrial lamella with single, acute, bent tip (Fig. <xref ref-type="fig" rid="F9">9A</xref>). Apex of left epandrial lamella rather shorter than in <italic><tp:taxon-name><tp:taxon-name-part taxon-name-part-type="genus" reg="Platypalpus">P.</tp:taxon-name-part> <tp:taxon-name-part taxon-name-part-type="species" reg="obscurus">obscurus</tp:taxon-name-part></tp:taxon-name></italic>. <bold><italic>Length</italic></bold>: body 2.4–2.7 mm, wing 2.5–3.3 mm.</p><p><bold>Female.</bold> Very similar to male in all details except the following: abdomen more microtrichose and segment 8 very long (about 0.60 mm long including ventral prolongation, longer than four preceding segments combined), shiny black at side, narrow dorsal stripe not sclerotized. <bold><italic>Length</italic></bold>: body 2.9–3.5 mm, wing 2.7–3.0 mm.</p></tp:treatment-sec><tp:treatment-sec sec-type="remarks" id="SECID0EHJAG"><title>Remarks.</title><p><italic><tp:taxon-name><tp:taxon-name-part taxon-name-part-type="genus" reg="Platypalpus">Platypalpus</tp:taxon-name-part> <tp:taxon-name-part taxon-name-part-type="species" reg="obscuroides">obscuroides</tp:taxon-name-part></tp:taxon-name></italic> (POI) is very similar to <italic><tp:taxon-name><tp:taxon-name-part taxon-name-part-type="genus" reg="Platypalpus">P.</tp:taxon-name-part> <tp:taxon-name-part taxon-name-part-type="species" reg="obscurus">obscurus</tp:taxon-name-part></tp:taxon-name></italic> (POS). However, it differs in the length of the stylus, which in the new species (POI) is about half as long as the postpedicel, while in POS it is nearly as long as the postpedicel. Further differences are: katepisternum in POI widely lustrous up to its hind margin, whereas with only a small oval lustrous patch not reaching hind margin of katepisternum and narrowly lustrous posterior margin in POS. Male terminalia: left cercus wider and as long as right cercus in POS (Fig. <xref ref-type="fig" rid="F10">10C</xref>), versus both cerci pointed and right cercus longer in POI (Fig. <xref ref-type="fig" rid="F9">9D</xref>); apex of right epandrial lamella bent in POI (Fig. <xref ref-type="fig" rid="F9">9A</xref>), versus as two claw-like projections in POS (Fig. <xref ref-type="fig" rid="F10">10D</xref>). The female of POI has a shiny abdominal segment 8, while it is almost entirely microtrichose in POS.</p><fig id="F9" position="float" orientation="portrait"><object-id xmlns:xlink="http://www.w3.org/1999/xlink" content-type="doi" xlink:type="simple">10.3897/zookeys.1019.61496.figure9</object-id><object-id xmlns:xlink="http://www.w3.org/1999/xlink" content-type="arpha" xlink:type="simple">B0F4C458-5A7E-57A4-844C-C48105299DB8</object-id><label>Figure 9.</label><caption><p><italic><tp:taxon-name><tp:taxon-name-part taxon-name-part-type="genus" reg="Platypalpus">Platypalpus</tp:taxon-name-part> <tp:taxon-name-part taxon-name-part-type="species" reg="obscuroides">obscuroides</tp:taxon-name-part></tp:taxon-name></italic> sp. nov., male terminalia <bold>A</bold> epandrium, from right side <bold>B</bold> apex of right epandrial lamella <bold>C</bold> epandrium and cerci, dorsolateral view <bold>D</bold> cerci, dorsal view. Abbr. lc: left cercus; lel: left epandrial lamella; ph: phallus; rc: right cercus; rs: right surstylus. Scale bars: 0.1 mm.</p></caption><graphic xmlns:xlink="http://www.w3.org/1999/xlink" xlink:href="zookeys-1019-141-g009.jpg" position="float" orientation="portrait" xlink:type="simple" id="oo_512629.jpg"><uri content-type="original_file" xlink:type="simple">https://binary.pensoft.net/fig/512629</uri></graphic></fig></tp:treatment-sec><tp:treatment-sec sec-type="distribution" id="SECID0ETLAG"><title>Distribution.</title><p>Slovakia.</p></tp:treatment-sec><tp:treatment-sec><!--Section generated to contain objects referenced in tp:taxon-treatment.--><fig id="F10" position="float" orientation="portrait"><object-id xmlns:xlink="http://www.w3.org/1999/xlink" content-type="doi" xlink:type="simple">10.3897/zookeys.1019.61496.figure10</object-id><object-id xmlns:xlink="http://www.w3.org/1999/xlink" content-type="arpha" xlink:type="simple">E155D026-B1D3-54F3-9512-F8B3981B89F2</object-id><label>Figure 10.</label><caption><p><italic><tp:taxon-name><tp:taxon-name-part taxon-name-part-type="genus" reg="Platypalpus">Platypalpus</tp:taxon-name-part> <tp:taxon-name-part taxon-name-part-type="species" reg="obscurus">obscurus</tp:taxon-name-part></tp:taxon-name></italic> (von Roser), male terminalia <bold>A</bold> dorsal view of apex of right epandrial lamella and left cercus <bold>B</bold> lateral view of apex of right epandrial lamella <bold>C</bold> epandrium, dorsal <bold>D</bold> epandrium, left lateral. Scale bars: 0.1 mm.</p></caption><graphic xmlns:xlink="http://www.w3.org/1999/xlink" xlink:href="zookeys-1019-141-g010.jpg" position="float" orientation="portrait" xlink:type="simple" id="oo_512630.jpg"><uri content-type="original_file" xlink:type="simple">https://binary.pensoft.net/fig/512630</uri></graphic></fig></tp:treatment-sec></tp:taxon-treatment>
