# Supplementary material for: Four new West Palaearctic species and new distributional records of Hybotidae (Diptera)
Source: Zookeys. 2021 Feb 22;1019:141–62. doi: 10.3897/zookeys.1019.61496 (PMC7921071; doi:10.3897/zookeys.1019.61496)
Supplement: XML Treatment for Syndyas merzi [file zookeys.1019.61496-treatment5.xml]

<!DOCTYPE tp:taxon-treatment
  PUBLIC "-//TaxonX//DTD Taxonomic Treatment Publishing DTD v0 20100105//EN" "tax-treatment-NSO.dtd">
<tp:taxon-treatment xmlns:tp="http://www.plazi.org/taxpub"><tp:treatment-meta><kwd-group><label>Taxon classification</label><kwd><named-content xmlns:xlink="http://www.w3.org/1999/xlink" content-type="kingdom">Animalia</named-content></kwd><kwd><named-content xmlns:xlink="http://www.w3.org/1999/xlink" content-type="order">Diptera</named-content></kwd><kwd><named-content xmlns:xlink="http://www.w3.org/1999/xlink" content-type="family">Hybotidae</named-content></kwd></kwd-group><mixed-citation publication-type="journal"><person-group><name><surname>Kanavalová</surname><given-names>Liliana</given-names></name><name><surname>Grootaert</surname><given-names>Patrick</given-names></name><name><surname>Kubík</surname><given-names>Štěpán</given-names></name><name><surname>Barták</surname><given-names>Miroslav</given-names></name></person-group><article-title>Four new West Palaearctic species and new distributional records of <tp:taxon-name><tp:taxon-name-part taxon-name-part-type="family">Hybotidae</tp:taxon-name-part></tp:taxon-name> (<tp:taxon-name><tp:taxon-name-part taxon-name-part-type="order">Diptera</tp:taxon-name-part></tp:taxon-name>)</article-title><source>Zookeys</source><day>22</day><month>2</month><year>2021</year><volume>1019</volume><fpage>141</fpage><lpage>162</lpage><pub-id pub-id-type="doi">10.3897/zookeys.1019.61496</pub-id></mixed-citation></tp:treatment-meta><tp:nomenclature><tp:taxon-name><object-id xmlns:xlink="http://www.w3.org/1999/xlink" content-type="arpha" xlink:type="simple">23235F97-484D-54FF-AC05-D17EBB3055A8</object-id>
              <tp:taxon-name-part taxon-name-part-type="genus" reg="Syndyas">Syndyas</tp:taxon-name-part>
              <tp:taxon-name-part taxon-name-part-type="species" reg="merzi">merzi</tp:taxon-name-part>
            </tp:taxon-name><tp:taxon-authority>Shamshev &amp; Grootaert, 2012</tp:taxon-authority></tp:nomenclature><tp:treatment-sec sec-type="material" id="SECID0ESUAG"><title>Material examined.</title><p><bold>Turkey.</bold> 2♂, 2 km W of Toparlar, lowland wood, <named-content xmlns:xlink="http://www.w3.org/1999/xlink" content-type="dwc:verbatimCoordinates" xlink:type="simple"><named-content content-type="geo-json" specific-use="{&#34;type&#34;:&#34;Point&#34;,&#34;coordinates&#34;:[28.646944,36.990833]}" id="NCID0E4UAG" xlink:type="simple">36°59'27"N, 28°38'49"E</named-content></named-content>, Barták, Kubík, 18.ix.2019; 1♀, Toparlar, lowland wood, 8 m, <named-content xmlns:xlink="http://www.w3.org/1999/xlink" content-type="dwc:verbatimCoordinates" xlink:type="simple"><named-content content-type="geo-json" specific-use="{&#34;type&#34;:&#34;Point&#34;,&#34;coordinates&#34;:[28.647222,36.990833]}" id="NCID0EFVAG" xlink:type="simple">36°59'27"N, 28°38'50"E</named-content></named-content>, Barták, Kubík, 22–24.vi.2015; 1♀, same locality, 11.ix.2014 (all <abbrev xmlns:xlink="http://www.w3.org/1999/xlink" content-type="institution" xlink:title="Czech University of Life Sciences, Prague" id="ABBRID0EKVAG" xlink:type="simple">CULSP</abbrev>). First records from Turkey.</p></tp:treatment-sec><tp:treatment-sec sec-type="description" id="SECID0EPVAG"><title>First description of female</title><p>(only characters different from male or not specified in original description are given). <bold><italic>Head</italic></bold>: postpedicel 0.12 mm long and 0.06 mm wide, stylus about 0.35 mm long and virtually bare, apical seta-like mechanoreceptor difficult to distinguish but seems ca. 0.05 mm long; labrum 0.40 mm long (as long as length of compound eye); eyes contiguous below antennae. <bold><italic>Thorax</italic></bold>: mesoscutum lustrous, including postpronotal lobes, posterior part in front of scutellum and lateral parts of notopleuron microtrichose. Setae pale in anterior part and dark in posterior part. 3–4 pairs of long, irregularly-arranged prescutellar setae, 3 pairs of scutellars, outer pair shortest and central part longest. Acrostichals moderately long and irregularly 6-serial anteriorly, much shorter, darker, almost biserial posteriorly (in male, anteriorly also 6-serial but very short or absent posteriorly). Pleura entirely microtrichose. <bold><italic>Legs</italic></bold>: fore tibia with scattered posteroventrals slightly longer than tibia depth. Ventral preapical seta on mid tibia about 0.20 mm long and similar seta also on mid basitarsus. Hind femur, beside strong anteroventrals, with rows of fine posteroventrals and posterodorsals subequally long as femur depth. Hind tibia with 3 strong anterodorsals. <bold><italic>Abdomen</italic></bold>: tergites 2–7 lustrous, tergites 1 and 8 subshiny, sternites 1–6 lustrous, sternite 7 subshiny and sternite 8 microtrichose, sternite 1 bare. Tergites with short setae dorsally and longer setae laterally (lateromarginals almost as long as tergites), sternites sparsely setose (with some 4 pairs of rather long setae on each sternite). <bold><italic>Length</italic></bold> of body 3.1 mm, of wing 2.5 mm.</p></tp:treatment-sec><tp:treatment-sec sec-type="remarks" id="SECID0EEWAG"><title>Remarks.</title><p>Male abdominal tergites shiny except dorsal part of tergites 1–3 and base of tergite 4. Our specimens are slightly smaller than stated in original description.</p></tp:treatment-sec><tp:treatment-sec sec-type="distribution" id="SECID0EJWAG"><title>Distribution.</title><p>Cyprus, Turkey.</p></tp:treatment-sec></tp:taxon-treatment>
