# Supplementary material for: Four new West Palaearctic species and new distributional records of Hybotidae (Diptera)
Source: Zookeys. 2021 Feb 22;1019:141–62. doi: 10.3897/zookeys.1019.61496 (PMC7921071; doi:10.3897/zookeys.1019.61496)
Supplement: XML Treatment for Megagrapha europaea [file zookeys.1019.61496-treatment6.xml]

<!DOCTYPE tp:taxon-treatment
  PUBLIC "-//TaxonX//DTD Taxonomic Treatment Publishing DTD v0 20100105//EN" "tax-treatment-NSO.dtd">
<tp:taxon-treatment xmlns:tp="http://www.plazi.org/taxpub"><tp:treatment-meta><kwd-group><label>Taxon classification</label><kwd><named-content xmlns:xlink="http://www.w3.org/1999/xlink" content-type="kingdom">Animalia</named-content></kwd><kwd><named-content xmlns:xlink="http://www.w3.org/1999/xlink" content-type="order">Diptera</named-content></kwd><kwd><named-content xmlns:xlink="http://www.w3.org/1999/xlink" content-type="family">Hybotidae</named-content></kwd></kwd-group><mixed-citation publication-type="journal"><person-group><name><surname>Kanavalová</surname><given-names>Liliana</given-names></name><name><surname>Grootaert</surname><given-names>Patrick</given-names></name><name><surname>Kubík</surname><given-names>Štěpán</given-names></name><name><surname>Barták</surname><given-names>Miroslav</given-names></name></person-group><article-title>Four new West Palaearctic species and new distributional records of <tp:taxon-name><tp:taxon-name-part taxon-name-part-type="family">Hybotidae</tp:taxon-name-part></tp:taxon-name> (<tp:taxon-name><tp:taxon-name-part taxon-name-part-type="order">Diptera</tp:taxon-name-part></tp:taxon-name>)</article-title><source>Zookeys</source><day>22</day><month>2</month><year>2021</year><volume>1019</volume><fpage>141</fpage><lpage>162</lpage><pub-id pub-id-type="doi">10.3897/zookeys.1019.61496</pub-id></mixed-citation></tp:treatment-meta><tp:nomenclature><tp:taxon-name><object-id xmlns:xlink="http://www.w3.org/1999/xlink" content-type="arpha" xlink:type="simple">BAF07A61-A45A-59B2-9EF9-362778A451E9</object-id>
              <tp:taxon-name-part taxon-name-part-type="genus" reg="Megagrapha">Megagrapha</tp:taxon-name-part>
              <tp:taxon-name-part taxon-name-part-type="species" reg="europaea">europaea</tp:taxon-name-part>
            </tp:taxon-name><tp:taxon-authority>Papp &amp; Földvári, 2001</tp:taxon-authority><xref ref-type="fig" rid="F11">Fig. 11</xref></tp:nomenclature><tp:treatment-sec sec-type="material" id="SECID0EWXAG"><title>Material examined.</title><p><bold>Slovakia.</bold> 3♂, 1♀, Muráňska planina NPR, Šarkanica, 580 m, <abbrev xmlns:xlink="http://www.w3.org/1999/xlink" xlink:title="Malaise traps" id="ABBRID0E5XAG" xlink:type="simple">MT</abbrev>, <named-content xmlns:xlink="http://www.w3.org/1999/xlink" content-type="dwc:verbatimCoordinates" xlink:type="simple"><named-content content-type="geo-json" specific-use="{&#34;type&#34;:&#34;Point&#34;,&#34;coordinates&#34;:[19.998889,48.712778]}" id="NCID0EFYAG" xlink:type="simple">48°42'46"N, 19°59'56"E</named-content></named-content>, J. Roháček 14.vi.–11.vii. 2017 (2♂, 1♀ <abbrev xmlns:xlink="http://www.w3.org/1999/xlink" content-type="institution" xlink:title="Czech University of Life Sciences, Prague" id="ABBRID0EKYAG" xlink:type="simple">CULSP</abbrev>, 1♂ <named-content xmlns:xlink="http://www.w3.org/1999/xlink" content-type="dwc:institutional_code" xlink:type="simple">RBINS</named-content>); 1♀, Muráňska planina NP, Tisovec, 610 m, <abbrev xmlns:xlink="http://www.w3.org/1999/xlink" xlink:title="Malaise traps" id="ABBRID0EUYAG" xlink:type="simple">MT</abbrev>, <named-content xmlns:xlink="http://www.w3.org/1999/xlink" content-type="dwc:verbatimCoordinates" xlink:type="simple"><named-content content-type="geo-json" specific-use="{&#34;type&#34;:&#34;Point&#34;,&#34;coordinates&#34;:[19.982778,48.701944]}" id="NCID0E2YAG" xlink:type="simple">48°42'07"N, 19°58'58"E</named-content></named-content>, M.Tkoč 20.v.–18.vi.2019 (<named-content xmlns:xlink="http://www.w3.org/1999/xlink" content-type="dwc:institutional_code" xlink:type="simple">RBINS</named-content>). First records from Slovakia.</p></tp:treatment-sec><tp:treatment-sec sec-type="redescription" id="SECID0EFZAG"><title>Redescription.</title><p>This species strongly resembles <italic><tp:taxon-name><tp:taxon-name-part taxon-name-part-type="genus" reg="Megagrapha">M.</tp:taxon-name-part> <tp:taxon-name-part taxon-name-part-type="species" reg="thaica">thaica</tp:taxon-name-part></tp:taxon-name></italic> Grootaert &amp; Shamshev, 2009, except for the following features. Postpedicel brown in contrast to yellow pedicel. Mid tarsomere 1 about 2.5 times as long as mid tarsomere 2. Terminalia (Fig. <xref ref-type="fig" rid="F11">11</xref>) very small, brownish yellow, rather subglobular. Cerci separated; right cercus digitiform, slightly tapered, with several long unmodified setae; left cercus longer and stronger than right cercus, digitiform when viewed dorsally, somewhat narrowed subapically, subrectangular when viewed laterally, with several long unmodified setae. Epandrium completely divided. Right epandrial lamella subrectangular (viewed laterally), with numerous long setae on apical half. Right surstylus not prominent. Left epandrial lamella separated from hypandrium, with 1 short seta apically. Left surstylus differentiated from epandrium, represented by two elements; upper lobe bilobed, with cluster of long bristles on one lobe, two long bristles on second lobe; lower lobe strongly sclerotised, with cluster of shorter, spine-like setae. Hypandrium with 3 short setae apically. Phallus very short. Ejaculatory and ventral apodemes subequally long.</p><fig id="F11" position="float" orientation="portrait"><object-id xmlns:xlink="http://www.w3.org/1999/xlink" content-type="doi" xlink:type="simple">10.3897/zookeys.1019.61496.figure11</object-id><object-id xmlns:xlink="http://www.w3.org/1999/xlink" content-type="arpha" xlink:type="simple">BBCD9612-26D2-5AE8-BBF1-6C8D0F7F365D</object-id><label>Figure 11.</label><caption><p><italic><tp:taxon-name><tp:taxon-name-part taxon-name-part-type="genus" reg="Megagrapha">Megagrapha</tp:taxon-name-part> <tp:taxon-name-part taxon-name-part-type="species" reg="europaea">europaea</tp:taxon-name-part></tp:taxon-name></italic>, male terminalia <bold>A</bold> right epandrial lamella <bold>B</bold> epandrium with cerci, dorsal view <bold>C</bold> left epandrial lamella <bold>D</bold> lower lobe of left surstylus. Abbr. hyp: hypandrium; lc: left cercus; lel: left epandrial lamella; ll: lower lobe of left surstylus; rc: right cercus; rel: right epandrial lamella; ul: upper lobe of left surstylus. Scale bar: 0.1 mm.</p></caption><graphic xmlns:xlink="http://www.w3.org/1999/xlink" xlink:href="zookeys-1019-141-g011.jpg" position="float" orientation="portrait" xlink:type="simple" id="oo_512631.jpg"><uri content-type="original_file" xlink:type="simple">https://binary.pensoft.net/fig/512631</uri></graphic></fig></tp:treatment-sec><tp:treatment-sec sec-type="remarks" id="SECID0E11AG"><title>Remarks.</title><p>The male terminalia of <italic><tp:taxon-name><tp:taxon-name-part taxon-name-part-type="genus" reg="Megagrapha">M.</tp:taxon-name-part> <tp:taxon-name-part taxon-name-part-type="species" reg="starki">starki</tp:taxon-name-part></tp:taxon-name></italic> sp. nov. are similar to those of <italic><tp:taxon-name><tp:taxon-name-part taxon-name-part-type="genus" reg="Megagrapha">M.</tp:taxon-name-part> <tp:taxon-name-part taxon-name-part-type="species" reg="europaea">europaea</tp:taxon-name-part></tp:taxon-name></italic>, but different in many details. The most obvious difference is that the upper lobe of the left surstylus is short and bifid in <italic><tp:taxon-name><tp:taxon-name-part taxon-name-part-type="genus" reg="Megagrapha">M.</tp:taxon-name-part> <tp:taxon-name-part taxon-name-part-type="species" reg="europaea">europaea</tp:taxon-name-part></tp:taxon-name></italic>, but long digitiform in <italic><tp:taxon-name><tp:taxon-name-part taxon-name-part-type="genus" reg="Megagrapha">M.</tp:taxon-name-part> <tp:taxon-name-part taxon-name-part-type="species" reg="starki">starki</tp:taxon-name-part></tp:taxon-name></italic> sp. nov.</p></tp:treatment-sec><tp:treatment-sec sec-type="distribution" id="SECID0EM3AG"><title>Distribution.</title><p>Hungary, Slovakia.</p></tp:treatment-sec></tp:taxon-treatment>
